# Supplementary material for: Genome-Wide Identification, Expression and Interaction Analysis of GmSnRK2 and Type A PP2C Genes in Response to Abscisic Acid Treatment and Drought Stress in Soybean Plant
Source: Int J Mol Sci. 2022 Oct 29;23(21):13166. doi: 10.3390/ijms232113166 (PMC9653956; doi:10.3390/ijms232113166)
Supplement: Supplementary file 1 [file ijms-23-13166-s001.zip]

Archive with 8 entries (8 files):
- Fig S1.tif
- Fig S2.tif
- Table S1.pdf
- Table S2.pdf
- Table S3.pdf
- Table S4.pdf
- Table S5.pdf
- Table S6.pdf
